# Supplementary material for: Earliest millet cultivation reflects steppe connections, dietary flexibility, and resilience in Bronze Age northern Greece
Source: PLoS One. 2026 Mar 3;21(3):e0344099. doi: 10.1371/journal.pone.0344099 (PMC12956113; doi:10.1371/journal.pone.0344099)
Supplement: S1 File — Excel file containing the full archaeobotanical dataset used in this study. (XLSX) [file pone.0344099.s001.xlsx]

## Sheet: Φύλλο1
SKALA_SOTIROS
Phase	iia	iia	iia	iia	iia	iib	iib	iib	iib	iib	iib	iib	iib	iib	iib	iib	iic	iic	iic	iic	iic	iic	iii	iii	iii	iii	iii	iii	iii	iii	iii	iii	iii	iii	iii	iii	iii	iii	iii	iii	iii	iii	iii	iii	iii	iii	iii	iii	iii
Trench	TI	TI	ΤI	TI	ΤΙ	TIIB	TIIB	TIIA	ΤΙΙΒ	ΤΙΙΒ	ΤΙΙΒ	ΤΙΙΒ	TIIB	TIIB	ΤΙΙΒ	ΤΙΙΒ	ΤΙΙΑ	TIIA	ΤΙΙΑ	TIIB	ΤΙΙΒ	ΤΙΙΒ	ΤΙΙΑ	TIIA	TIIA	TIIA	TIIA	TIIA	TIIA	TIIA	ΤΙΙΑ	ΤΙΙΑ	ΤΙΙΑ	ΤΙΙΑ	ΤΙΙΑ	ΤΙΙΑ	ΤΙΙΑ	ΤΙΙΑ	ΤΙΙΑ	ΤΙΙΑ	ΤΙΙΑ	ΤΙΙΑ	ΤΙΙΑ	ΤΙΙΑ	ΤΙΙΑ	ΤΙΙΑ	ΤΙΙΑ	ΤΙΙΑ	ΤΙΙA
sample number	153	167	176	164	165	272	275	288	256	265	267	269	268	307	260	261	289	271	270	210	250	252	152	126	139	164	165β	163α	159	158	163β	191	178α	91	100	135	148	149	95-96	116	172	160-161	120	115	192	101	187	165δ	118
coordinates	Γ-Ο/5-3	Γ-Ο/5-2	Ο-Γ/3-5	Γ-Ο/5-2	Γ΄-Ο/5-2	Ε-ΣΤ/22-23	Ζ-Η/21-23	ΣΤ-Ζ/19-20	Ε-Η/21-23	ΣΤ-Ζ/21-22	ΣΤ-Ζ/22-23	Δ-Ε-21-22	ΣΤ-Z/22-23	Δ-Η/21-24	Δ-Ε/21-23	Ε-ΣΤ/22-24, Δ-Ε/23-24	Ε-ΣΤ/17-18	ΣΤ-Ζ/16-17	ΣΤ-Ζ/17-18	Δ-Ε/22-23	Δ-Ε/21-22	Ε-ΣΤ/22-23	ΔΕ-Ε/18-20	Z-Η/17-18	E-ΣΤ17/18	ΣΤ-Η/18-20	Δ-Ε/18-19	Δ-Ε/18-20	ΣΤ-Η/16-18	ΣΤ-Η 17-18	Δ-Ε 18-20	Γ-Ε/17-20	Δ-Ε/19-20	ΣΤ-Ζ/17-18	Ε-ΣΤ/17-18	Ζ-Η-17-18	Γ-Ε/19-20	Δ-Ε/18-20	Δ-Ε/17-18. Ζ-Η/19-20	Ε-ΣΤ/17-18	Γ-ΣΤ/17-18	Δ-ΣΤ/17-18	Δ-Ε/17-18	Δ-Ζ/17-19	Ε-ΣΤ/16-18	Δ-Ζ/17-19	ΣΤ-Ζ/16-18	Γ-Δ 18-19	Ε-ΣΤ/16-17
Triticum monococcum/dicoccum grains													2		1	1															2
Triticum dicoccum grains		1		1
Triticum indet. grains				1				4								1
Triticum gl.base																						1
Hordeum vulgare			1				2		3	1	1			5	2	5				1				5	3	73					16	1				1	1	1	1					1
Hordeum indet. grains		6		1	2									1	3	3							1		1	15					1								1							2
Triticum/Hordeum grains	2	1					1							2											1	4						1						1	1
Avena indet.grains																																															1
Cereal grains indet.		1														2							1					1					1
Panicum miliaceum grains							46	2	8			16	7	67	122	67				13	2	7		2	10			1			1	1	1			2								4		2
Vicia faba																		4										1		2					1					377	438			5		2	12		241
Vicia ervilia																									1		1													1
Lathyrus sativus				1		2			1						1	1	17		1				1			2		13	25		2	1				1	2	57		29	4	423	62	77	3	26	2	1	30
Lathyrus sativus/Vicia ervilia																																1						4		2			40	13
Lens culinaris				2				2	1								53						14			3	2		112	1	1		2	1			1	22			1	768	32	113	176	11	5
Large legumes indet.				1	3	2		1	4				5		1	1	52	2			1	5	3		3	2			30		6	13					4	1		29	13		22	39	14	15	3	3
Rubus sp.																															1
Vitis vinifera L.				2																																1	3							4
Fumaria sp.																								1
Buglossoides arvensis																																										2
Caryophyllaceae																								1
Gramineae				2	3											1															3	3	1													1
INDET.		3					2	4				2			4											2										2			4				3	1
[truncated: 20 more columns]
